# Supplementary material for: The Effect of Different Colistin Dosing Regimens on Nephrotoxicity: A Cohort Study
Source: Antibiotics (Basel). 2022 Aug 5;11(8):1066. doi: 10.3390/antibiotics11081066 (PMC9405298; doi:10.3390/antibiotics11081066)
Supplement: Supplementary file 1 [file antibiotics-11-01066-s001.zip]

Archive with 1 entries (1 files):
- antibiotics-1837349-supplementary.pdf
